# Supplementary material for: Complete Chloroplast Genomes of Four Oaks from the Section Cyclobalanopsis Improve the Phylogenetic Analysis and Understanding of Evolutionary Processes in the Genus Quercus
Source: Genes (Basel). 2024 Feb 11;15(2):230. doi: 10.3390/genes15020230 (PMC10888318; doi:10.3390/genes15020230)
Supplement: Supplementary file 1 [file genes-15-00230-s001.zip]

Archive with 1 entries (1 files):
- genes-2835175-supplementary.pdf
